# Supplementary material for: Effect of the Combination of Phosphate-Solubilizing Bacteria with Orange Residue-Based Activator on the Phytoremediation of Cadmium by Ryegrass
Source: Plants (Basel). 2023 Jul 22;12(14):2727. doi: 10.3390/plants12142727 (PMC10384834; doi:10.3390/plants12142727)
Supplement: Supplementary file 1 [file plants-12-02727-s001.zip]

Archive with 1 entries (1 files):
- plants-2447757-supplementary.pdf
